# Supplementary material for: A bioabsorbable body-coupling-electrotherapy suture
Source: Nat Commun. 2025 Dec 10;16:11156. doi: 10.1038/s41467-025-66045-8 (PMC12708654; doi:10.1038/s41467-025-66045-8)
Supplement: Supplementary file 8 — Source data [file 41467_2025_66045_MOESM8_ESM.xlsx]

## Sheet: Fig. 1d
Bending stiffness (cNcm2/cm)
Nylon	PLGA	Metal	ES-suture	BET-suture
1.146	2.197	8.695	6.72034	2.493
1.21	2.356	7.918	6.17576	2.853
0.822	2.004	7.532	5.37154	3.235

## Sheet: Fig. 2c
Vb		Vd		Vincision
Time (s)	Voltage (V)	Time (s)	Voltage (V)	Time (s)	Voltage (V)
-0.0041	5.1434	0	1.46954	-0.005	4.82656
-0.0031	4.77169	0.001	1.33679	-0.004	4.41213
-0.0021	4.12121	0.002	1.16864	-0.003	3.82009
-0.0011	3.31585	0.003	0.92084	-0.002	2.96163
-0.0001	1.92196	0.004	0.50488	-0.001	1.48153
0.0009	-0.24631	0.005	-0.10577	4.33681e-18	-0.59062
0.0019	-2.22873	0.006	-0.66333	0.001	-2.45554
0.0029	-3.93238	0.007	-1.16779	0.002	-3.99485
0.0039	-4.98554	0.008	-1.44214	0.003	-4.85331
0.0049	-5.29529	0.009	-1.50409	0.004	-5.03092
0.0059	-5.14041	0.01	-1.44214	0.005	-4.85331
0.0069	-4.67579	0.011	-1.31824	0.006	-4.32047
0.0079	-4.0253	0.012	-1.12354	0.007	-3.72843
0.0089	-3.18897	0.013	-0.87573	0.008	-2.86997
0.0099	-1.85703	0.014	-0.48633	0.009	-1.44908
0.0109	0.28027	0.015	0.10663	0.01	0.62307
0.0119	2.26269	0.016	0.67303	0.011	2.5176
0.0129	4.05926	0.017	1.18634	0.012	4.08651
0.0139	5.0195	0.018	1.44299	0.013	4.91537
0.0149	5.29828	0.019	1.52264	0.014	5.06338
0.0159	5.17437	0.02	1.47839	0.015	4.85616
0.0169	4.70974	0.021	1.34564	0.016	4.41213
0.0179	4.05926	0.022	1.15979	0.017	3.82009
0.0189	3.2539	0.023	0.92084	0.018	2.87282
0.0199	1.92196	0.024	0.51373	0.019	1.42232
0.0209	-0.27729	0.025	-0.11463	0.02	-0.62022
0.0219	-2.19776	0.026	-0.67218	0.021	-2.48515
0.0229	-4.0253	0.027	-1.16779	0.022	-4.05405
0.0239	-5.01651	0.028	-1.43329	0.023	-4.85331
0.0249	-5.32627	0.029	-1.51294	0.024	-5.03092
0.0259	-5.10944	0.03	-1.45984	0.025	-4.79411
0.0269	-4.64481	0.031	-1.30939	0.026	-4.29087
0.0279	-4.0253	0.032	-1.13239	0.027	-3.66923
0.0289	-3.18897	0.033	-0.87573	0.028	-2.81077
0.0299	-1.82605	0.034	-0.49518	0.029	-1.36027
0.0309	0.31125	0.035	0.12433	0.03	0.68227
0.0319	2.29367	0.036	0.69073	0.031	2.5472
0.0329	4.09024	0.037	1.17749	0.032	4.11611
0.0339	5.0195	0.038	1.45184	0.033	4.94497
0.0349	5.32925	0.039	1.52264	0.034	5.09298
0.0359	5.1434	0.04	1.46069	0.035	4.79696
0.0369	4.67877	0.041	1.34564	0.036	4.35293
0.0379	4.05926	0.042	1.15979	0.037	3.76089
0.0389	3.22293	0.043	0.91199	0.038	2.90243
0.0399	1.86001	0.044	0.49603	0.039	1.42232
0.0409	-0.33924	0.045	-0.12348	0.04	-0.64982
0.0419	-2.29068	0.046	-0.68103	0.041	-2.51475
0.0429	-4.0253	0.047	-1.17664	0.042	-4.05405
0.0439	-5.01651	0.048	-1.45099	0.043	-4.88291
0.0449	-5.29529	0.049	-1.52179	0.044	-5.06052
0.0459	-5.10944	0.05	-1.45099	0.045	-4.79411
0.0469	-4.64481	0.051	-1.32709	0.046	-4.29087
0.0479	-3.99433	0.052	-1.14124	0.047	-3.69883
0.0489	-3.12702	0.053	-0.89343	0.048	-2.81077
0.0499	-1.7641	0.054	-0.47748	0.049	-1.30106
0.0509	0.34222	0.055	0.12433	0.05	0.74148
0.0519	2.32464	0.056	0.69958	0.051	2.60641
0.0529	4.09024	0.057	1.19519	0.052	4.11611
0.0539	5.08145	0.058	1.45184	0.053	4.91537
0.0549	5.32925	0.059	1.51379	0.054	5.06338
0.0559	5.1434	0.06	1.46069	0.055	4.85616
0.0569	4.67877	0.061	1.33679	0.056	4.35293
0.0579	4.09024	0.062	1.14209	0.057	3.76089
0.0589	3.22293	0.063	0.90314	0.058	2.84322
0.0599	1.76709	0.064	0.48718	0.059	1.33352
0.0609	-0.37021	0.065	-0.14118	0.06	-0.70902

## Sheet: Fig. 2d
Ag NPs content (wt%)	Voltage (Vp)
0	2.225	2.43	2.015
0.25	3.655	3.455	3.885
0.5	4.48	4.26	4.755
1	3.07	3.465	3.31
2	1.72	1.56	1.365
4	0.105	0.175	0.09

## Sheet: Fig. 2e
Ag NPs content (wt%)	Relative permittivity (a.u.)			Leakage current (mA/m2)
0	3.71	2.88	3.39	7.75	9.63	8.56
0.25	7.49	8.12	7.73	8.86	7.63	10.081
0.5	10.36	11.25	10.73	8.76	9.85	10.88
1	12.52	11.61	12.07	11.34	14.05	12.56
2	12.01	12.89	12.23	20.52	18.32	23.05
4	12.05	12.46	11.24	41.68	38.32	45.11

## Sheet: Fig. 2g
Distance (cm)	Voltage (Vp)
20	8.56	7.58	9.05
30	5.81	6.29	5.29
40	4.23	3.84	4.54
50	3.17	2.58	2.96
60	1.98	1.83	1.59
70	1.08	1.25	1.28
80	0.81	0.74	0.84

## Sheet: Fig. 2h
Voltage (Vp)
Thigh	Arm	Dorsun	Abdomen
4.255	4.21	4.255	4.51
4.68	4.165	4.16	4.105
4.405	4.455	4.28	4.185

## Sheet: Fig. 3c
PLGA		PLGA/Ag NPs
Time (s)	Stored charges (μC/cm2)	Time (s)	Stored charges (μC/cm2)
0	-2e-06	0	1e-06
0.001	0.000272	0.001	0.000246
0.002	0.000523	0.002	0.000494
0.003	0.00072	0.003	0.00073
0.004	0.000843	0.004	0.000939
0.005	0.000885	0.005	0.00111
0.006	0.000846	0.006	0.00124
0.007	0.000732	0.007	0.00132
0.008	0.00056	0.008	0.00135
0.009	0.000346	0.009	0.00134
0.01	0.000111	0.01	0.00131
0.011	-0.000128	0.011	0.00124
0.012	-0.000344	0.012	0.00117
0.013	-0.00051	0.013	0.00112
0.014	-0.000607	0.014	0.00108
0.015	-0.000628	0.015	0.00108
0.016	-0.000568	0.016	0.00112
0.017	-0.000433	0.017	0.00121
0.018	-0.000234	0.018	0.00135
0.019	8e-06	0.019	0.00152
0.02	0.00027	0.02	0.00174
0.021	0.000531	0.021	0.00197
0.022	0.000765	0.022	0.00221
0.023	0.000944	0.023	0.00244
0.024	0.00105	0.024	0.00265
0.025	0.00107	0.025	0.00283
0.026	0.000999	0.026	0.00298
0.027	0.00085	0.027	0.00308
0.028	0.000637	0.028	0.00313
0.029	0.000385	0.029	0.00314
0.03	0.000113	0.03	0.00311
0.031	-0.000161	0.031	0.00306
0.032	-0.000414	0.032	0.00301
0.033	-0.000622	0.033	0.00296
0.034	-0.000761	0.034	0.00294
0.035	-0.000821	0.035	0.00295
0.036	-0.0008	0.036	0.00301
0.037	-0.000701	0.037	0.00312
0.038	-0.000534	0.038	0.00326
0.039	-0.000321	0.039	0.00345
0.04	-8.6e-05	0.04	0.00367
0.041	0.000148	0.041	0.00391
0.042	0.000358	0.042	0.00416
0.043	0.000518	0.043	0.00439
0.044	0.00061	0.044	0.00459
0.045	0.000621	0.045	0.00476
0.046	0.000552	0.046	0.00489
0.047	0.000409	0.047	0.00497
0.048	0.000206	0.048	0.005
0.049	-3.8e-05	0.049	0.00499
0.05	-0.000299	0.05	0.00494
0.051	-0.000557	0.051	0.00487
0.052	-0.000787	0.052	0.00479
0.053	-0.000961	0.053	0.00472
0.054	-0.00106	0.054	0.00468
0.055	-0.00108	0.055	0.00467
0.056	-0.00101	0.056	0.0047
0.057	-0.000863	0.057	0.00479
0.058	-0.000649	0.058	0.00492
0.059	-0.000389	0.059	0.0051
0.06	-0.000106	0.06	0.0053
0.061	0.000175	0.061	0.00553
0.062	0.00043	0.062	0.00577
0.063	0.000632	0.063	0.00599
0.064	0.000764	0.064	0.00618
0.065	0.000811	0.065	0.00634
0.066	0.000774	0.066	0.00646
0.067	0.000661	0.067	0.00652
0.068	0.000488	0.068	0.00654
0.069	0.000276	0.069	0.00652
0.07	5.1e-05	0.07	0.00647
0.071	-0.000166	0.071	0.0064
0.072	-0.000353	0.072	0.00633
0.073	-0.000484	0.073	0.00627
0.074	-0.000543	0.074	0.00624
0.075	-0.000519	0.075	0.00624
0.076	-0.000409	0.076	0.00628
0.077	-0.000221	0.077	0.00638
0.078	3.1e-05	0.078	0.00651
0.079	0.000326	0.079	0.0067
0.08	0.00064	0.08	0.00691
0.081	0.000949	0.081	0.00714
0.082	0.00123	0.082	0.00738
0.083	0.00145	0.083	0.00761
0.084	0.00159	0.084	0.00781
0.085	0.00164	0.085	0.00798
0.086	0.0016	0.086	0.00811
0.087	0.00149	0.087	0.00819
0.088	0.00132	0.088	0.00821
0.089	0.0011	0.089	0.0082
0.09	0.000862	0.09	0.00815
0.091	0.000627	0.091	0.00808
0.092	0.000418	0.092	0.00801
0.093	0.00026	0.093	0.00794
0.094	0.000175	0.094	0.00791
0.095	0.000172	0.095	0.00791
0.096	0.000253	0.096	0.00795
0.097	0.000412	0.097	0.00804
0.098	0.000634	0.098	0.00817
0.099	0.000895	0.099	0.00835
0.1	0.00117	0.1	0.00856
0.101	0.00144	0.101	0.00879
0.102	0.00168	0.102	0.00902
0.103	0.00187	0.103	0.00925
0.104	0.00198	0.104	0.00945
0.105	0.002	0.105	0.00961
0.106	0.00193	0.106	0.00973
0.107	0.0018	0.107	0.0098
0.108	0.0016	0.108	0.00983
0.109	0.00137	0.109	0.00982
0.11	0.00112	0.11	0.00978
0.111	0.000866	0.111	0.00973
0.112	0.000638	0.112	0.00967
0.113	0.00046	0.113	0.00963
0.114	0.000353	0.114	0.0096
0.115	0.000329	0.115	0.00961
0.116	0.000389	0.116	0.00967
0.117	0.000527	0.117	0.00977
0.118	0.000732	0.118	0.00992
0.119	0.000982	0.119	0.01011
0.12	0.00125	0.12	0.01034
0.121	0.00152	0.121	0.01058
0.122	0.00176	0.122	0.01082
0.123	0.00195	0.123	0.01106
0.124	0.00206	0.124	0.01126
0.125	0.00209	0.125	0.01143
0.126	0.00204	0.126	0.01156
0.127	0.00192	0.127	0.01164
0.128	0.00174	0.128	0.01166
0.129	0.00152	0.129	0.01165
0.13	0.00129	0.13	0.0116
0.131	0.00106	0.131	0.01153
0.132	0.000855	0.132	0.01147
0.133	0.000702	0.133	0.01141
0.134	0.000622	0.134	0.01138
0.135	0.000626	0.135	0.01139
0.136	0.000717	0.136	0.01144
0.137	0.000889	0.137	0.01154
0.138	0.00113	0.138	0.01169
0.139	0.00142	0.139	0.01189
0.14	0.00172	0.14	0.01211
0.141	0.00202	0.141	0.01235
0.142	0.00229	0.142	0.0126
0.143	0.00251	0.143	0.01283
0.144	0.00265	0.144	0.01305
0.145	0.00269	0.145	0.01323
0.146	0.00265	0.146	0.01336
0.147	0.00253	0.147	0.01344
0.148	0.00235	0.148	0.01348
0.149	0.00213	0.149	0.01348
0.15	0.00189	0.15	0.01344
0.151	0.00166	0.151	0.01338
0.152	0.00145	0.152	0.01333
0.153	0.0013	0.153	0.01328
0.154	0.00122	0.154	0.01326
0.155	0.00122	0.155	0.01328
0.156	0.0013	0.156	0.01335
0.157	0.00146	0.157	0.01346
0.158	0.00169	0.158	0.01362
0.159	0.00196	0.159	0.01381
0.16	0.00225	0.16	0.01404
0.161	0.00254	0.161	0.01428
0.162	0.00279	0.162	0.01452
0.163	0.003	0.163	0.01476
0.164	0.00313	0.164	0.01497
0.165	0.00318	0.165	0.01514
0.166	0.00314	0.166	0.01528
0.167	0.00303	0.167	0.01536
0.168	0.00286	0.168	0.0154
0.169	0.00265	0.169	0.0154
0.17	0.00243	0.17	0.01536
0.171	0.0022	0.171	0.01531
0.172	0.00201	0.172	0.01526
0.173	0.00187	0.173	0.01522
0.174	0.00181	0.174	0.01521
0.175	0.00182	0.175	0.01524
0.176	0.00193	0.176	0.01531
0.177	0.00211	0.177	0.01542
0.178	0.00235	0.178	0.01559
0.179	0.00264	0.179	0.01579
0.18	0.00295	0.18	0.01602
0.181	0.00325	0.181	0.01627
0.182	0.00353	0.182	0.01653
0.183	0.00375	0.183	0.01678
0.184	0.00389	0.184	0.017
0.185	0.00394	0.185	0.01719
0.186	0.00391	0.186	0.01732
0.187	0.00381	0.187	0.01741
0.188	0.00364	0.188	0.01745
0.189	0.00344	0.189	0.01745
0.19	0.00322	0.19	0.01742
0.191	0.00301	0.191	0.01738
0.192	0.00283	0.192	0.01732
0.193	0.00271	0.193	0.01728
0.194	0.00265	0.194	0.01726
0.195	0.00268	0.195	0.01729
0.196	0.00279	0.196	0.01736
0.197	0.00298	0.197	0.01749
0.198	0.00323	0.198	0.01766
0.199	0.00353	0.199	0.01787
0.2	0.00383	0.2	0.0181
0.201	0.00413	0.201	0.01835
0.202	0.00439	0.202	0.0186
0.203	0.0046	0.203	0.01884
0.204	0.00472	0.204	0.01905
0.205	0.00477	0.205	0.01922
0.206	0.00473	0.206	0.01934
0.207	0.00462	0.207	0.01941
0.208	0.00445	0.208	0.01944
0.209	0.00424	0.209	0.01943
0.21	0.00401	0.21	0.01939
0.211	0.00379	0.211	0.01932
0.212	0.00359	0.212	0.01926
0.213	0.00345	0.213	0.0192
0.214	0.00338	0.214	0.01916
0.215	0.00339	0.215	0.01916
0.216	0.00349	0.216	0.01921
0.217	0.00367	0.217	0.01931
0.218	0.0039	0.218	0.01946
0.219	0.00417	0.219	0.01965
0.22	0.00446	0.22	0.01987
0.221	0.00474	0.221	0.02011
0.222	0.00499	0.222	0.02035
0.223	0.00519	0.223	0.02058
0.224	0.0053	0.224	0.02078
0.225	0.00532	0.225	0.02094
0.226	0.00526	0.226	0.02106
0.227	0.00512	0.227	0.02113
0.228	0.00493	0.228	0.02116
0.229	0.0047	0.229	0.02114
0.23	0.00445	0.23	0.0211
0.231	0.00421	0.231	0.02103
0.232	0.00399	0.232	0.02096
0.233	0.00383	0.233	0.02091
0.234	0.00374	0.234	0.02088
0.235	0.00373	0.235	0.02089
0.236	0.00379	0.236	0.02096
0.237	0.00393	0.237	0.02107
0.238	0.00414	0.238	0.02122
0.239	0.00438	0.239	0.02142
0.24	0.00464	0.24	0.02165
0.241	0.0049	0.241	0.02189
0.242	0.00514	0.242	0.02213
0.243	0.00532	0.243	0.02236
0.244	0.00542	0.244	0.02256
0.245	0.00545	0.245	0.02272
0.246	0.00539	0.246	0.02283
0.247	0.00526	0.247	0.0229
0.248	0.00506	0.248	0.02292
0.249	0.00483	0.249	0.02291
0.25	0.00459	0.25	0.02286
0.251	0.00435	0.251	0.0228
0.252	0.00415	0.252	0.02273
0.253	0.004	0.253	0.02267
0.254	0.00393	0.254	0.02264
0.255	0.00395	0.255	0.02265
0.256	0.00405	0.256	0.02271
0.257	0.00424	0.257	0.02282
0.258	0.00449	0.258	0.02297
0.259	0.00478	0.259	0.02317
0.26	0.00508	0.26	0.0234
0.261	0.00538	0.261	0.02364
0.262	0.00564	0.262	0.02388
0.263	0.00584	0.263	0.02412
0.264	0.00595	0.264	0.02432
0.265	0.00599	0.265	0.02448
0.266	0.00594	0.266	0.0246
0.267	0.00581	0.267	0.02467
0.268	0.00562	0.268	0.0247
0.269	0.0054	0.269	0.02469
0.27	0.00516	0.27	0.02465
0.271	0.00494	0.271	0.02459
0.272	0.00474	0.272	0.02454
0.273	0.00461	0.273	0.0245
0.274	0.00454	0.274	0.02449
0.275	0.00456	0.275	0.02451
0.276	0.00466	0.276	0.02457
0.277	0.00484	0.277	0.02469
0.278	0.00507	0.278	0.02484
0.279	0.00535	0.279	0.02503
0.28	0.00564	0.28	0.02525
0.281	0.00592	0.281	0.02549
0.282	0.00617	0.282	0.02574
0.283	0.00636	0.283	0.02596
0.284	0.00647	0.284	0.02616
0.285	0.00649	0.285	0.02631
0.286	0.00643	0.286	0.02642
0.287	0.0063	0.287	0.02647
0.288	0.0061	0.288	0.02648
0.289	0.00587	0.289	0.02644
0.29	0.00563	0.29	0.02638
0.291	0.00539	0.291	0.02631
0.292	0.00518	0.292	0.02623
0.293	0.00503	0.293	0.02617
0.294	0.00494	0.294	0.02613
0.295	0.00495	0.295	0.02614
0.296	0.00504	0.296	0.02619
0.297	0.0052	0.297	0.02629
0.298	0.00542	0.298	0.02643
0.299	0.00569	0.299	0.02661
0.3	0.00597	0.3	0.02682
0.301	0.00624	0.301	0.02705
0.302	0.00648	0.302	0.02729
0.303	0.00665	0.303	0.02752
0.304	0.00676	0.304	0.02772
0.305	0.00678	0.305	0.02788
0.306	0.00672	0.306	0.02799
0.307	0.00659	0.307	0.02805
0.308	0.0064	0.308	0.02807
0.309	0.00617	0.309	0.02804
0.31	0.00594	0.31	0.02799
0.311	0.0057	0.311	0.02793
0.312	0.0055	0.312	0.02786
0.313	0.00536	0.313	0.02781
0.314	0.00529	0.314	0.02779
0.315	0.0053	0.315	0.0278
0.316	0.00539	0.316	0.02785
0.317	0.00556	0.317	0.02796
0.318	0.00579	0.318	0.02811
0.319	0.00605	0.319	0.02829
0.32	0.00634	0.32	0.02851
0.321	0.00662	0.321	0.02874
0.322	0.00687	0.322	0.02898
0.323	0.00706	0.323	0.0292
0.324	0.00718	0.324	0.0294
0.325	0.00721	0.325	0.02957
0.326	0.00716	0.326	0.02969
0.327	0.00704	0.327	0.02976
0.328	0.00686	0.328	0.02979
0.329	0.00664	0.329	0.02978
0.33	0.00641	0.33	0.02974
0.331	0.00618	0.331	0.02969
0.332	0.00599	0.332	0.02964
0.333	0.00585	0.333	0.0296
0.334	0.00579	0.334	0.02959
0.335	0.00581	0.335	0.02962
0.336	0.00593	0.336	0.02969
0.337	0.00611	0.337	0.0298
0.338	0.00637	0.338	0.02997
0.339	0.00666	0.339	0.03018
0.34	0.00697	0.34	0.03041
0.341	0.00727	0.341	0.03067
0.342	0.00754	0.342	0.03092
0.343	0.00774	0.343	0.03116
0.344	0.00786	0.344	0.03136
0.345	0.0079	0.345	0.03153
0.346	0.00786	0.346	0.03165
0.347	0.00774	0.347	0.03172
0.348	0.00757	0.348	0.03175
0.349	0.00736	0.349	0.03174
0.35	0.00713	0.35	0.03169
0.351	0.00691	0.351	0.03164
0.352	0.00672	0.352	0.03158
0.353	0.00658	0.353	0.03154
0.354	0.00652	0.354	0.03153
0.355	0.00655	0.355	0.03157
0.356	0.00665	0.356	0.03165
0.357	0.00684	0.357	0.03179
0.358	0.00708	0.358	0.03197
0.359	0.00736	0.359	0.03219
0.36	0.00766	0.36	0.03244
0.361	0.00794	0.361	0.03271
0.362	0.0082	0.362	0.03298
0.363	0.00839	0.363	0.03323
0.364	0.0085	0.364	0.03344
0.365	0.00853	0.365	0.03362
0.366	0.00848	0.366	0.03375
0.367	0.00835	0.367	0.03383
0.368	0.00816	0.368	0.03387
0.369	0.00793	0.369	0.03387
0.37	0.00769	0.37	0.03385
0.371	0.00746	0.371	0.03381
0.372	0.00726	0.372	0.03377
0.373	0.00712	0.373	0.03374
0.374	0.00705	0.374	0.03374
0.375	0.00707	0.375	0.03378
0.376	0.00717	0.376	0.03385
0.377	0.00734	0.377	0.03398
0.378	0.00758	0.378	0.03415
0.379	0.00786	0.379	0.03436
0.38	0.00815	0.38	0.03459
0.381	0.00844	0.381	0.03484
0.382	0.00869	0.382	0.03509
0.383	0.00888	0.383	0.03533
0.384	0.009	0.384	0.03554
0.385	0.00903	0.385	0.03571
0.386	0.00898	0.386	0.03583
0.387	0.00885	0.387	0.03591
0.388	0.00867	0.388	0.03594
0.389	0.00844	0.389	0.03593
0.39	0.00821	0.39	0.03589
0.391	0.00798	0.391	0.03584
0.392	0.00778	0.392	0.03579
0.393	0.00765	0.393	0.03575
0.394	0.00758	0.394	0.03574
0.395	0.0076	0.395	0.03577
0.396	0.0077	0.396	0.03584
0.397	0.00787	0.397	0.03597
0.398	0.0081	0.398	0.03615
0.399	0.00838	0.399	0.03636
0.4	0.00866	0.4	0.0366
0.401	0.00893	0.401	0.03686
0.402	0.00916	0.402	0.03711
0.403	0.00933	0.403	0.03735
0.404	0.00943	0.404	0.03755
0.405	0.00943	0.405	0.03772
0.406	0.00936	0.406	0.03784
0.407	0.00921	0.407	0.0379
0.408	0.00901	0.408	0.03791
0.409	0.00877	0.409	0.03789
0.41	0.00851	0.41	0.03783
0.411	0.00826	0.411	0.03776
0.412	0.00805	0.412	0.03768
0.413	0.00789	0.413	0.03762
0.414	0.00782	0.414	0.0376
0.415	0.00782	0.415	0.03761
0.416	0.00792	0.416	0.03767
0.417	0.00808	0.417	0.03778
0.418	0.00831	0.418	0.03794
0.419	0.00858	0.419	0.03814
0.42	0.00887	0.42	0.03836
0.421	0.00914	0.421	0.03859
0.422	0.00938	0.422	0.03881
0.423	0.00956	0.423	0.03902
0.424	0.00966	0.424	0.0392
0.425	0.00967	0.425	0.03935
0.426	0.0096	0.426	0.03945
0.427	0.00946	0.427	0.0395
0.428	0.00927	0.428	0.0395
0.429	0.00905	0.429	0.03947
0.43	0.00881	0.43	0.03941
0.431	0.00858	0.431	0.03933
0.432	0.00838	0.432	0.03926
0.433	0.00825	0.433	0.0392
0.434	0.00819	0.434	0.03917
0.435	0.00821	0.435	0.03918
0.436	0.00832	0.436	0.03925
0.437	0.0085	0.437	0.03936
0.438	0.00875	0.438	0.03952
0.439	0.00903	0.439	0.03972
0.44	0.00933	0.44	0.03995
0.441	0.00963	0.441	0.04019
0.442	0.00988	0.442	0.04043
0.443	0.01007	0.443	0.04064
0.444	0.01019	0.444	0.04083
0.445	0.01022	0.445	0.04098
0.446	0.01017	0.446	0.04108
0.447	0.01005	0.447	0.04113
0.448	0.00988	0.448	0.04113
0.449	0.00966	0.449	0.0411
0.45	0.00943	0.45	0.04103
0.451	0.00921	0.451	0.04095
0.452	0.00901	0.452	0.04087
0.453	0.00888	0.453	0.04081
0.454	0.00882	0.454	0.04078
0.455	0.00885	0.455	0.0408
0.456	0.00897	0.456	0.04086
0.457	0.00916	0.457	0.04097
0.458	0.0094	0.458	0.04113
0.459	0.00969	0.459	0.04133
0.46	0.00999	0.46	0.04156
0.461	0.01028	0.461	0.04181
0.462	0.01053	0.462	0.04204
0.463	0.01072	0.463	0.04227
0.464	0.01082	0.464	0.04246
0.465	0.01084	0.465	0.04262
0.466	0.01078	0.466	0.04273
0.467	0.01064	0.467	0.04278
0.468	0.01044	0.468	0.04279
0.469	0.0102	0.469	0.04277
0.47	0.00996	0.47	0.04271
0.471	0.00972	0.471	0.04264
0.472	0.00953	0.472	0.04257
0.473	0.0094	0.473	0.04252
0.474	0.00935	0.474	0.04249
0.475	0.00938	0.475	0.04251
0.476	0.0095	0.476	0.04259
0.477	0.00969	0.477	0.04271
0.478	0.00995	0.478	0.04288
0.479	0.01024	0.479	0.04308
0.48	0.01055	0.48	0.04331
0.481	0.01084	0.481	0.04356
0.482	0.01109	0.482	0.0438
0.483	0.01128	0.483	0.04402
0.484	0.01138	0.484	0.04421
0.485	0.0114	0.485	0.04436
0.486	0.01132	0.486	0.04445
0.487	0.01118	0.487	0.04449
0.488	0.01098	0.488	0.04448
0.489	0.01074	0.489	0.04444
0.49	0.01049	0.49	0.04438
0.491	0.01026	0.491	0.0443
0.492	0.01005	0.492	0.04423
0.493	0.00991	0.493	0.04418
0.494	0.00985	0.494	0.04415
0.495	0.00987	0.495	0.04417
0.496	0.00998	0.496	0.04424
0.497	0.01016	0.497	0.04436
0.498	0.01039	0.498	0.04452
0.499	0.01067	0.499	0.04473
0.5	0.01095	0.5	0.04496
0.501	0.01122	0.501	0.04521
0.502	0.01145	0.502	0.04546
0.503	0.01161	0.503	0.04569
0.504	0.01169	0.504	0.04589
0.505	0.01168	0.505	0.04605
0.506	0.01159	0.506	0.04616
0.507	0.01143	0.507	0.04623
0.508	0.01122	0.508	0.04625
0.509	0.01097	0.509	0.04622
0.51	0.01071	0.51	0.04618
0.511	0.01046	0.511	0.04611
0.512	0.01024	0.512	0.04606
0.513	0.01009	0.513	0.04602
0.514	0.01002	0.514	0.04602
0.515	0.01004	0.515	0.04605
0.516	0.01014	0.516	0.04612
0.517	0.01032	0.517	0.04624
0.518	0.01055	0.518	0.04641
0.519	0.01083	0.519	0.04662
0.52	0.01112	0.52	0.04686
0.521	0.0114	0.521	0.04711
0.522	0.01164	0.522	0.04736
0.523	0.01181	0.523	0.04759
0.524	0.0119	0.524	0.04779
0.525	0.01191	0.525	0.04794
0.526	0.01182	0.526	0.04805
0.527	0.01167	0.527	0.04811
0.528	0.01145	0.528	0.04811
0.529	0.0112	0.529	0.04809
0.53	0.01094	0.53	0.04804
0.531	0.01069	0.531	0.04797
0.532	0.01048	0.532	0.04791
0.533	0.01033	0.533	0.04787
0.534	0.01026	0.534	0.04786
0.535	0.01027	0.535	0.04788
0.536	0.01037	0.536	0.04796
0.537	0.01054	0.537	0.04808
0.538	0.01076	0.538	0.04826
0.539	0.01101	0.539	0.04846
0.54	0.01128	0.54	0.0487
0.541	0.01154	0.541	0.04895
0.542	0.01175	0.542	0.0492
0.543	0.0119	0.543	0.04943
0.544	0.01197	0.544	0.04962
0.545	0.01195	0.545	0.04978
0.546	0.01184	0.546	0.04989
0.547	0.01167	0.547	0.04994
0.548	0.01143	0.548	0.04996
0.549	0.01117	0.549	0.04994
0.55	0.01089	0.55	0.04989
0.551	0.01063	0.551	0.04982
0.552	0.01041	0.552	0.04976
0.553	0.01026	0.553	0.04972
0.554	0.01019	0.554	0.04971
0.555	0.0102	0.555	0.04974
0.556	0.01029	0.556	0.04982
0.557	0.01047	0.557	0.04995
0.558	0.01071	0.558	0.05013
0.559	0.01098	0.559	0.05035
0.56	0.01126	0.56	0.05059
0.561	0.01153	0.561	0.05085
0.562	0.01176	0.562	0.05111
0.563	0.01193	0.563	0.05134
0.564	0.01201	0.564	0.05154
0.565	0.01201	0.565	0.0517
0.566	0.01192	0.566	0.05181
0.567	0.01176	0.567	0.05188
0.568	0.01155	0.568	0.05189
0.569	0.01131	0.569	0.05187
0.57	0.01105	0.57	0.05183
0.571	0.01081	0.571	0.05177
0.572	0.0106	0.572	0.05172
0.573	0.01046	0.573	0.05169
0.574	0.01039	0.574	0.05168
0.575	0.01041	0.575	0.05172
0.576	0.01051	0.576	0.05181
0.577	0.01069	0.577	0.05194
0.578	0.01092	0.578	0.05212
0.579	0.01119	0.579	0.05234
0.58	0.01147	0.58	0.05258
0.581	0.01173	0.581	0.05283
0.582	0.01196	0.582	0.05307
0.583	0.01212	0.583	0.05331
0.584	0.01221	0.584	0.0535
0.585	0.01221	0.585	0.05366
0.586	0.01212	0.586	0.05377
0.587	0.01197	0.587	0.05382
0.588	0.01176	0.588	0.05382
0.589	0.01152	0.589	0.05379
0.59	0.01127	0.59	0.05373
0.591	0.01103	0.591	0.05367
0.592	0.01082	0.592	0.05361
0.593	0.01068	0.593	0.05356
0.594	0.01062	0.594	0.05356
0.595	0.01063	0.595	0.05359
0.596	0.01073	0.596	0.05367
0.597	0.0109	0.597	0.0538
0.598	0.01113	0.598	0.05398
0.599	0.01139	0.599	0.05419
0.6	0.01166	0.6	0.05443
0.601	0.01193	0.601	0.05469
0.602	0.01215	0.602	0.05494
0.603	0.01231	0.603	0.05517
0.604	0.01239	0.604	0.05538
0.605	0.01238	0.605	0.05555
0.606	0.01228	0.606	0.05566
0.607	0.01211	0.607	0.05573
0.608	0.01188	0.608	0.05576
0.609	0.01162	0.609	0.05575
0.61	0.01135	0.61	0.05572
0.611	0.01109	0.611	0.05568
0.612	0.01087	0.612	0.05564
0.613	0.0107	0.613	0.05562
0.614	0.01062	0.614	0.05562
0.615	0.01062	0.615	0.05567
0.616	0.0107	0.616	0.05577
0.617	0.01086	0.617	0.05591
0.618	0.01107	0.618	0.0561
0.619	0.01131	0.619	0.05632
0.62	0.01156	0.62	0.05658
0.621	0.0118	0.621	0.05684
0.622	0.012	0.622	0.0571
0.623	0.01213	0.623	0.05734
0.624	0.01218	0.624	0.05755
0.625	0.01215	0.625	0.05772
0.626	0.01204	0.626	0.05783
0.627	0.01186	0.627	0.0579
0.628	0.01163	0.628	0.05792
0.629	0.01137	0.629	0.05791
0.63	0.01111	0.63	0.05786
0.631	0.01086	0.631	0.05781
0.632	0.01065	0.632	0.05776
0.633	0.0105	0.633	0.05772
0.634	0.01043	0.634	0.05772
0.635	0.01045	0.635	0.05776
0.636	0.01056	0.636	0.05785
0.637	0.01074	0.637	0.058
0.638	0.01098	0.638	0.05819
0.639	0.01125	0.639	0.05841
0.64	0.01153	0.64	0.05866
0.641	0.01179	0.641	0.05892
0.642	0.01202	0.642	0.05917
0.643	0.01217	0.643	0.05941
0.644	0.01225	0.644	0.05962
0.645	0.01225	0.645	0.05979
0.646	0.01217	0.646	0.0599
0.647	0.01202	0.647	0.05996
0.648	0.01181	0.648	0.05998
0.649	0.01158	0.649	0.05996
0.65	0.01133	0.65	0.05992
0.651	0.01111	0.651	0.05987
0.652	0.01092	0.652	0.05982
0.653	0.0108	0.653	0.05978
0.654	0.01075	0.654	0.05978
0.655	0.01079	0.655	0.05982
0.656	0.01091	0.656	0.0599
0.657	0.0111	0.657	0.06004
0.658	0.01135	0.658	0.06021
0.659	0.01163	0.659	0.06043
0.66	0.01192	0.66	0.06066
0.661	0.0122	0.661	0.06091
0.662	0.01244	0.662	0.06116
0.663	0.01261	0.663	0.0614
0.664	0.0127	0.664	0.0616
0.665	0.01271	0.665	0.06177
0.666	0.01263	0.666	0.06188
0.667	0.01249	0.667	0.06194
0.668	0.0123	0.668	0.06196
0.669	0.01207	0.669	0.06193
0.67	0.01184	0.67	0.06188
0.671	0.01163	0.671	0.06182
0.672	0.01145	0.672	0.06176
0.673	0.01134	0.673	0.06172
0.674	0.0113	0.674	0.06171
0.675	0.01134	0.675	0.06175
0.676	0.01147	0.676	0.06184
0.677	0.01167	0.677	0.06198
0.678	0.01193	0.678	0.06217
0.679	0.01222	0.679	0.06239
0.68	0.01253	0.68	0.06263
0.681	0.01282	0.681	0.06288
0.682	0.01308	0.682	0.06313
0.683	0.01326	0.683	0.06335
0.684	0.01336	0.684	0.06353
0.685	0.01337	0.685	0.06367
0.686	0.0133	0.686	0.06376
0.687	0.01316	0.687	0.0638
0.688	0.01297	0.688	0.06379
0.689	0.01274	0.689	0.06375
0.69	0.0125	0.69	0.06368
0.691	0.01227	0.691	0.0636
0.692	0.01209	0.692	0.06353
0.693	0.01196	0.693	0.06348
0.694	0.01192	0.694	0.06346
0.695	0.01196	0.695	0.06349
0.696	0.01208	0.696	0.06358
0.697	0.01228	0.697	0.06371
0.698	0.01253	0.698	0.06388
0.699	0.01281	0.699	0.06408
0.7	0.01309	0.7	0.06431
0.701	0.01336	0.701	0.06455
0.702	0.01359	0.702	0.06479
0.703	0.01375	0.703	0.06501
0.704	0.01382	0.704	0.06519
0.705	0.01381	0.705	0.06532
0.706	0.01371	0.706	0.0654
0.707	0.01354	0.707	0.06543
0.708	0.01332	0.708	0.06542
0.709	0.01307	0.709	0.06537
0.71	0.01281	0.71	0.0653
0.711	0.01256	0.711	0.06521
0.712	0.01236	0.712	0.06514
0.713	0.01221	0.713	0.06509
0.714	0.01215	0.714	0.06507
0.715	0.01216	0.715	0.0651
0.716	0.01225	0.716	0.06517
0.717	0.01241	0.717	0.0653
0.718	0.01263	0.718	0.06547
0.719	0.01288	0.719	0.06568
0.72	0.01313	0.72	0.06592
0.721	0.01338	0.721	0.06616
0.722	0.01358	0.722	0.0664
0.723	0.01372	0.723	0.06662
0.724	0.01377	0.724	0.06681
0.725	0.01373	0.725	0.06696
0.726	0.01361	0.726	0.06705
0.727	0.01343	0.727	0.0671
0.728	0.01319	0.728	0.0671
0.729	0.01292	0.729	0.06707
0.73	0.01264	0.73	0.06702
0.731	0.01238	0.731	0.06695
0.732	0.01217	0.732	0.06689
0.733	0.01202	0.733	0.06686
0.734	0.01195	0.734	0.06686
0.735	0.01197	0.735	0.06691
0.736	0.01207	0.736	0.06701
0.737	0.01225	0.737	0.06716
0.738	0.01249	0.738	0.06735
0.739	0.01276	0.739	0.06758
0.74	0.01304	0.74	0.06783
0.741	0.0133	0.741	0.0681
0.742	0.01353	0.742	0.06836
0.743	0.01369	0.743	0.0686
0.744	0.01378	0.744	0.0688
0.745	0.01378	0.745	0.06896
0.746	0.01369	0.746	0.06907
0.747	0.01354	0.747	0.06913
0.748	0.01334	0.748	0.06915
0.749	0.01311	0.749	0.06914
0.75	0.01288	0.75	0.0691
0.751	0.01265	0.751	0.06906
0.752	0.01247	0.752	0.06902
0.753	0.01236	0.753	0.06901
0.754	0.01232	0.754	0.06903
0.755	0.01237	0.755	0.0691
0.756	0.01249	0.756	0.06921
0.757	0.01269	0.757	0.06937
0.758	0.01295	0.758	0.06956
0.759	0.01323	0.759	0.06979
0.76	0.01353	0.76	0.07004
0.761	0.01381	0.761	0.0703
0.762	0.01404	0.762	0.07055
0.763	0.01421	0.763	0.07079
0.764	0.01429	0.764	0.07099
0.765	0.01428	0.765	0.07115
0.766	0.0142	0.766	0.07125
0.767	0.01404	0.767	0.07131
0.768	0.01384	0.768	0.07133
0.769	0.0136	0.769	0.07131
0.77	0.01336	0.77	0.07127
0.771	0.01313	0.771	0.07122
0.772	0.01294	0.772	0.07118
0.773	0.01282	0.773	0.07116
0.774	0.01278	0.774	0.07116
0.775	0.01282	0.775	0.07121
0.776	0.01295	0.776	0.0713
0.777	0.01315	0.777	0.07144
0.778	0.01341	0.778	0.07163
0.779	0.0137	0.779	0.07185
0.78	0.01399	0.78	0.07209
0.781	0.01427	0.781	0.07235
0.782	0.01451	0.782	0.0726
0.783	0.01467	0.783	0.07282
0.784	0.01475	0.784	0.07302
0.785	0.01474	0.785	0.07316
0.786	0.01465	0.786	0.07326
0.787	0.01449	0.787	0.0733
0.788	0.01428	0.788	0.0733
0.789	0.01405	0.789	0.07326
0.79	0.01381	0.79	0.0732
0.791	0.01359	0.791	0.07313
0.792	0.01341	0.792	0.07307
0.793	0.01329	0.793	0.07303
0.794	0.01326	0.794	0.07303
0.795	0.01331	0.795	0.07307
0.796	0.01344	0.796	0.07317
0.797	0.01365	0.797	0.07332
0.798	0.0139	0.798	0.07351
0.799	0.01418	0.799	0.07374
0.8	0.01447	0.8	0.07399
0.801	0.01474	0.801	0.07425
0.802	0.01497	0.802	0.0745
0.803	0.01512	0.803	0.07473
0.804	0.01519	0.804	0.07492
0.805	0.01518	0.805	0.07506
0.806	0.01508	0.806	0.07515
0.807	0.01492	0.807	0.0752
0.808	0.01471	0.808	0.07519
0.809	0.01447	0.809	0.07516
0.81	0.01422	0.81	0.07511
0.811	0.01399	0.811	0.07505
0.812	0.01381	0.812	0.075
0.813	0.0137	0.813	0.07497
0.814	0.01366	0.814	0.07498
0.815	0.01371	0.815	0.07503
0.816	0.01385	0.816	0.07514
0.817	0.01405	0.817	0.0753
0.818	0.01432	0.818	0.0755
0.819	0.01461	0.819	0.07574
0.82	0.01491	0.82	0.076
0.821	0.0152	0.821	0.07627
0.822	0.01543	0.822	0.07652
0.823	0.01559	0.823	0.07676
0.824	0.01567	0.824	0.07695
0.825	0.01567	0.825	0.0771
0.826	0.01558	0.826	0.07721
0.827	0.01543	0.827	0.07726
0.828	0.01522	0.828	0.07727
0.829	0.01499	0.829	0.07725
0.83	0.01475	0.83	0.0772
0.831	0.01454	0.831	0.07714
0.832	0.01436	0.832	0.07709
0.833	0.01426	0.833	0.07707
0.834	0.01423	0.834	0.07708
0.835	0.01428	0.835	0.07714
0.836	0.01441	0.836	0.07724
0.837	0.01461	0.837	0.07739
0.838	0.01486	0.838	0.07759
0.839	0.01514	0.839	0.07783
0.84	0.01543	0.84	0.07809
0.841	0.01571	0.841	0.07836
0.842	0.01593	0.842	0.07862
0.843	0.01609	0.843	0.07887
0.844	0.01617	0.844	0.07908
0.845	0.01616	0.845	0.07925
0.846	0.01607	0.846	0.07937
0.847	0.01591	0.847	0.07943
0.848	0.0157	0.848	0.07946
0.849	0.01547	0.849	0.07945
0.85	0.01523	0.85	0.07942
0.851	0.015	0.851	0.07938
0.852	0.01482	0.852	0.07934
0.853	0.01471	0.853	0.07933
0.854	0.01467	0.854	0.07935
0.855	0.01472	0.855	0.07941
0.856	0.01486	0.856	0.07953
0.857	0.01507	0.857	0.07969
0.858	0.01534	0.858	0.07989
0.859	0.01563	0.859	0.08012
0.86	0.01593	0.86	0.08038
0.861	0.01622	0.861	0.08064
0.862	0.01645	0.862	0.08089
0.863	0.01662	0.863	0.08113
0.864	0.0167	0.864	0.08133
0.865	0.0167	0.865	0.08148
0.866	0.01661	0.866	0.08158
0.867	0.01646	0.867	0.08162
0.868	0.01626	0.868	0.08162
0.869	0.01603	0.869	0.08158
0.87	0.0158	0.87	0.08152
0.871	0.01558	0.871	0.08144
0.872	0.01541	0.872	0.08137
0.873	0.01531	0.873	0.08131
0.874	0.01529	0.874	0.0813
0.875	0.01535	0.875	0.08132
0.876	0.01549	0.876	0.08141
0.877	0.01569	0.877	0.08154
0.878	0.01595	0.878	0.08172
0.879	0.01623	0.879	0.08194
0.88	0.01652	0.88	0.08218
0.881	0.0168	0.881	0.08242
0.882	0.01703	0.882	0.08266
0.883	0.01719	0.883	0.08287
0.884	0.01727	0.884	0.08306
0.885	0.01726	0.885	0.0832
0.886	0.01717	0.886	0.08328
0.887	0.01701	0.887	0.08332
0.888	0.01681	0.888	0.0833
0.889	0.01658	0.889	0.08326
0.89	0.01634	0.89	0.08319
0.891	0.01612	0.891	0.08311
0.892	0.01594	0.892	0.08303
0.893	0.01583	0.893	0.08298
0.894	0.0158	0.894	0.08297
0.895	0.01586	0.895	0.083
0.896	0.01599	0.896	0.08308
0.897	0.0162	0.897	0.0832
0.898	0.01646	0.898	0.08337
0.899	0.01676	0.899	0.08357
0.9	0.01705	0.9	0.08379
0.901	0.01732	0.901	0.08402
0.902	0.01754	0.902	0.08425
0.903	0.01769	0.903	0.08446
0.904	0.01775	0.904	0.08464
0.905	0.01773	0.905	0.08477
0.906	0.01762	0.906	0.08485
0.907	0.01744	0.907	0.08488
0.908	0.01722	0.908	0.08487
0.909	0.01697	0.909	0.08482
0.91	0.01672	0.91	0.08475
0.911	0.01649	0.911	0.08468
0.912	0.0163	0.912	0.08461
0.913	0.01618	0.913	0.08456
0.914	0.01615	0.914	0.08456
0.915	0.0162	0.915	0.0846
0.916	0.01633	0.916	0.08469
0.917	0.01653	0.917	0.08484
0.918	0.01678	0.918	0.08503
0.919	0.01705	0.919	0.08525
0.92	0.01733	0.92	0.0855
0.921	0.0176	0.921	0.08576
0.922	0.01781	0.922	0.08601
0.923	0.01795	0.923	0.08624
0.924	0.018	0.924	0.08643
0.925	0.01796	0.925	0.08657
0.926	0.01785	0.926	0.08666
0.927	0.01766	0.927	0.0867
0.928	0.01743	0.928	0.08669
0.929	0.01717	0.929	0.08665
0.93	0.0169	0.93	0.08659
0.931	0.01666	0.931	0.08653
0.932	0.01646	0.932	0.08647
0.933	0.01633	0.933	0.08643
0.934	0.01628	0.934	0.08643
0.935	0.01632	0.935	0.08648
0.936	0.01644	0.936	0.08658
0.937	0.01663	0.937	0.08673
0.938	0.01687	0.938	0.08692
0.939	0.01714	0.939	0.08714
0.94	0.01742	0.94	0.08738
0.941	0.01767	0.941	0.08763
0.942	0.01787	0.942	0.08787
0.943	0.01801	0.943	0.0881
0.944	0.01806	0.944	0.08829
0.945	0.01803	0.945	0.08843
0.946	0.01792	0.946	0.08852
0.947	0.01775	0.947	0.08856
0.948	0.01752	0.948	0.08856
0.949	0.01726	0.949	0.08852
0.95	0.017	0.95	0.08846
0.951	0.01676	0.951	0.0884
0.952	0.01657	0.952	0.08835
0.953	0.01644	0.953	0.08832
0.954	0.0164	0.954	0.08832
0.955	0.01644	0.955	0.08837
0.956	0.01656	0.956	0.08847
0.957	0.01676	0.957	0.08863
0.958	0.01701	0.958	0.08882
0.959	0.01728	0.959	0.08905
0.96	0.01757	0.96	0.0893
0.961	0.01783	0.961	0.08956
0.962	0.01805	0.962	0.08981
0.963	0.0182	0.963	0.09003
0.964	0.01827	0.964	0.09023
0.965	0.01824	0.965	0.09037
0.966	0.01813	0.966	0.09047
0.967	0.01796	0.967	0.09051
0.968	0.01774	0.968	0.09051
0.969	0.01749	0.969	0.09048
0.97	0.01724	0.97	0.09044
0.971	0.01701	0.971	0.09039
0.972	0.01682	0.972	0.09035
0.973	0.01671	0.973	0.09034
0.974	0.01667	0.974	0.09036
0.975	0.01673	0.975	0.09042
0.976	0.01687	0.976	0.09053
0.977	0.01708	0.977	0.0907
0.978	0.01733	0.978	0.09091
0.979	0.01761	0.979	0.09115
0.98	0.0179	0.98	0.09141
0.981	0.01816	0.981	0.09168
0.982	0.01838	0.982	0.09194
0.983	0.01852	0.983	0.09219
0.984	0.01858	0.984	0.09239
0.985	0.01855	0.985	0.09255
0.986	0.01845	0.986	0.09265
0.987	0.01828	0.987	0.09271
0.988	0.01807	0.988	0.09273
0.989	0.01783	0.989	0.09271
0.99	0.01759	0.99	0.09267
0.991	0.01737	0.991	0.09262
0.992	0.0172	0.992	0.09259
0.993	0.0171	0.993	0.09258
0.994	0.01709	0.994	0.0926
0.995	0.01715	0.995	0.09267
0.996	0.0173	0.996	0.09279
0.997	0.01752	0.997	0.09295
0.998	0.01779	0.998	0.09315
0.999	0.01809	0.999	0.09339
1	0.01839	1	0.09365
1.001	0.01867	1.001	0.09391
1.002	0.01891	1.002	0.09416
1.003	0.01907	1.003	0.09439
1.004	0.01915	1.004	0.09458
1.005	0.01915	1.005	0.09473
1.006	0.01906	1.006	0.09482
1.007	0.01891	1.007	0.09486
1.008	0.0187	1.008	0.09486
1.009	0.01847	1.009	0.09482
1.01	0.01823	1.01	0.09477
1.011	0.01801	1.011	0.0947
1.012	0.01783	1.012	0.09465
1.013	0.01773	1.013	0.09462
1.014	0.0177	1.014	0.09462
1.015	0.01776	1.015	0.09466
1.016	0.0179	1.016	0.09475
1.017	0.01811	1.017	0.0949
1.018	0.01837	1.018	0.09509
1.019	0.01865	1.019	0.09531
1.02	0.01894	1.02	0.09556
1.021	0.01921	1.021	0.0958
1.022	0.01943	1.022	0.09604
1.023	0.01959	1.023	0.09625
1.024	0.01965	1.024	0.09642
1.025	0.01964	1.025	0.09654
1.026	0.01954	1.026	0.09661
1.027	0.01938	1.027	0.09663
1.028	0.01916	1.028	0.09662
1.029	0.01893	1.029	0.09656
1.03	0.01869	1.03	0.09649
1.031	0.01847	1.031	0.09641
1.032	0.0183	1.032	0.09634
1.033	0.01819	1.033	0.0963
1.034	0.01816	1.034	0.09629
1.035	0.01822	1.035	0.09634
1.036	0.01836	1.036	0.09643
1.037	0.01857	1.037	0.09657
1.038	0.01884	1.038	0.09675
1.039	0.01913	1.039	0.09697
1.04	0.01943	1.04	0.0972
1.041	0.0197	1.041	0.09744
1.042	0.01993	1.042	0.09767
1.043	0.02008	1.043	0.09786
1.044	0.02015	1.044	0.09803
1.045	0.02013	1.045	0.09814
1.046	0.02004	1.046	0.09821
1.047	0.01988	1.047	0.09823
1.048	0.01968	1.048	0.09821
1.049	0.01946	1.049	0.09816
1.05	0.01922	1.05	0.09809
1.051	0.01901	1.051	0.09802
1.052	0.01884	1.052	0.09796
1.053	0.01874	1.053	0.09792
1.054	0.01872	1.054	0.09791
1.055	0.01879	1.055	0.09795
1.056	0.01893	1.056	0.09804
1.057	0.01914	1.057	0.09818
1.058	0.0194	1.058	0.09837
1.059	0.01968	1.059	0.09858
1.06	0.01996	1.06	0.09883
1.061	0.02021	1.061	0.09907
1.062	0.02042	1.062	0.09931
1.063	0.02055	1.063	0.09953
1.064	0.0206	1.064	0.09971
1.065	0.02057	1.065	0.09985
1.066	0.02046	1.066	0.09994
1.067	0.02029	1.067	0.09997
1.068	0.02007	1.068	0.09997
1.069	0.01983	1.069	0.09993
1.07	0.01959	1.07	0.09987
1.071	0.01937	1.071	0.09981
1.072	0.0192	1.072	0.09976
1.073	0.01911	1.073	0.09974
1.074	0.01909	1.074	0.09976
1.075	0.01916	1.075	0.09982
1.076	0.0193	1.076	0.09993
1.077	0.0195	1.077	0.1001
1.078	0.01975	1.078	0.10031
1.079	0.02003	1.079	0.10055
1.08	0.02032	1.08	0.10081
1.081	0.02058	1.081	0.10107
1.082	0.0208	1.082	0.10132
1.083	0.02095	1.083	0.10154
1.084	0.02101	1.084	0.10172
1.085	0.02099	1.085	0.10186
1.086	0.02088	1.086	0.10194
1.087	0.02071	1.087	0.10198
1.088	0.02049	1.088	0.10197
1.089	0.02024	1.089	0.10192
1.09	0.01998	1.09	0.10186
1.091	0.01975	1.091	0.1018
1.092	0.01955	1.092	0.10174
1.093	0.01943	1.093	0.10171
1.094	0.01938	1.094	0.10172
1.095	0.01942	1.095	0.10177
1.096	0.01954	1.096	0.10188
1.097	0.01973	1.097	0.10203
1.098	0.01997	1.098	0.10222
1.099	0.02023	1.099	0.10244
1.1	0.0205	1.1	0.10267
1.101	0.02074	1.101	0.10291
1.102	0.02093	1.102	0.10313
1.103	0.02105	1.103	0.10333
1.104	0.02109	1.104	0.10348
1.105	0.02104	1.105	0.10359
1.106	0.02092	1.106	0.10365
1.107	0.02073	1.107	0.10366
1.108	0.02049	1.108	0.10362
1.109	0.02024	1.109	0.10355
1.11	0.01999	1.11	0.10347
1.111	0.01977	1.111	0.10339
1.112	0.01959	1.112	0.10332
1.113	0.01949	1.113	0.10329
1.114	0.01946	1.114	0.10329
1.115	0.01952	1.115	0.10334
1.116	0.01965	1.116	0.10344
1.117	0.01985	1.117	0.10359
1.118	0.0201	1.118	0.10378
1.119	0.02037	1.119	0.10401
1.12	0.02065	1.12	0.10426
1.121	0.0209	1.121	0.10452
1.122	0.0211	1.122	0.10476
1.123	0.02123	1.123	0.10499
1.124	0.02128	1.124	0.10517
1.125	0.02124	1.125	0.10531
1.126	0.02113	1.126	0.1054
1.127	0.02094	1.127	0.10544
1.128	0.02072	1.128	0.10544
1.129	0.02048	1.129	0.1054
1.13	0.02024	1.13	0.10535
1.131	0.02002	1.131	0.1053
1.132	0.01985	1.132	0.10526
1.133	0.01975	1.133	0.10525
1.134	0.01974	1.134	0.10529
1.135	0.01981	1.135	0.10537
1.136	0.01997	1.136	0.1055
1.137	0.02019	1.137	0.10569
1.138	0.02046	1.138	0.10591
1.139	0.02076	1.139	0.10617
1.14	0.02106	1.14	0.10645
1.141	0.02134	1.141	0.10674
1.142	0.02157	1.142	0.10701
1.143	0.02172	1.143	0.10725
1.144	0.02178	1.144	0.10744
1.145	0.02176	1.145	0.10759
1.146	0.02167	1.146	0.10768
1.147	0.0215	1.147	0.10772
1.148	0.0213	1.148	0.10772
1.149	0.02107	1.149	0.10769
1.15	0.02083	1.15	0.10765
1.151	0.02062	1.151	0.1076
1.152	0.02046	1.152	0.10757
1.153	0.02037	1.153	0.10757
1.154	0.02035	1.154	0.10761
1.155	0.02042	1.155	0.10769
1.156	0.02056	1.156	0.10782
1.157	0.02077	1.157	0.108
1.158	0.02102	1.158	0.10822
1.159	0.02131	1.159	0.10848
1.16	0.02159	1.16	0.10875
1.161	0.02185	1.161	0.10902
1.162	0.02206	1.162	0.10928
1.163	0.0222	1.163	0.10951
1.164	0.02224	1.164	0.1097
1.165	0.0222	1.165	0.10984
1.166	0.02208	1.166	0.10993
1.167	0.02189	1.167	0.10996
1.168	0.02167	1.168	0.10995
1.169	0.02142	1.169	0.10991
1.17	0.02118	1.17	0.10985
1.171	0.02096	1.171	0.10979
1.172	0.02078	1.172	0.10973
1.173	0.02067	1.173	0.1097
1.174	0.02065	1.174	0.10972
1.175	0.02071	1.175	0.10978
1.176	0.02086	1.176	0.10989
1.177	0.02107	1.177	0.11005
1.178	0.02133	1.178	0.11025
1.179	0.02161	1.179	0.11049
1.18	0.02188	1.18	0.11073
1.181	0.02214	1.181	0.11099
1.182	0.02233	1.182	0.11123
1.183	0.02246	1.183	0.11144
1.184	0.0225	1.184	0.11161
1.185	0.02246	1.185	0.11173
1.186	0.02233	1.186	0.1118
1.187	0.02214	1.187	0.11182
1.188	0.02191	1.188	0.1118
1.189	0.02164	1.189	0.11175
1.19	0.02138	1.19	0.11168
1.191	0.02114	1.191	0.11161
1.192	0.02095	1.192	0.11155
1.193	0.02083	1.193	0.11152
1.194	0.0208	1.194	0.11153
1.195	0.02084	1.195	0.11159
1.196	0.02096	1.196	0.1117
1.197	0.02114	1.197	0.11187
1.198	0.02137	1.198	0.11207
1.199	0.02163	1.199	0.11231
1.2	0.02189	1.2	0.11256
1.201	0.02212	1.201	0.11281
1.202	0.02231	1.202	0.11304
1.203	0.02242	1.203	0.11324
1.204	0.02245	1.204	0.1134
1.205	0.02239	1.205	0.11351
1.206	0.02226	1.206	0.11358
1.207	0.02206	1.207	0.11359
1.208	0.02182	1.208	0.11357
1.209	0.02155	1.209	0.11351
1.21	0.02129	1.21	0.11343
1.211	0.02105	1.211	0.11335
1.212	0.02086	1.212	0.11329
1.213	0.02074	1.213	0.11324
1.214	0.0207	1.214	0.11324
1.215	0.02075	1.215	0.11329
1.216	0.02087	1.216	0.11338
1.217	0.02107	1.217	0.11353
1.218	0.02131	1.218	0.11371
1.219	0.02159	1.219	0.11393
1.22	0.02186	1.22	0.11416
1.221	0.02211	1.221	0.1144
1.222	0.02231	1.222	0.11462
1.223	0.02244	1.223	0.11482
1.224	0.02248	1.224	0.11497
1.225	0.02243	1.225	0.11508
1.226	0.02232	1.226	0.11513
1.227	0.02214	1.227	0.11513
1.228	0.02193	1.228	0.1151
1.229	0.0217	1.229	0.11503
1.23	0.02147	1.23	0.11494
1.231	0.02126	1.231	0.11485
1.232	0.0211	1.232	0.11478
1.233	0.02102	1.233	0.11475
1.234	0.02102	1.234	0.11475
1.235	0.0211	1.235	0.1148
1.236	0.02126	1.236	0.1149
1.237	0.02149	1.237	0.11505
1.238	0.02176	1.238	0.11523
1.239	0.02206	1.239	0.11545
1.24	0.02235	1.24	0.11569
1.241	0.02261	1.241	0.11593
1.242	0.02282	1.242	0.11616
1.243	0.02295	1.243	0.11635
1.244	0.02299	1.244	0.11651
1.245	0.02294	1.245	0.11662
1.246	0.02282	1.246	0.11668
1.247	0.02262	1.247	0.11669
1.248	0.02239	1.248	0.11666
1.249	0.02213	1.249	0.1166
1.25	0.02187	1.25	0.11653
1.251	0.02163	1.251	0.11645
1.252	0.02145	1.252	0.11639
1.253	0.02133	1.253	0.11636
1.254	0.0213	1.254	0.11637
1.255	0.02136	1.255	0.11643
1.256	0.0215	1.256	0.11655
1.257	0.0217	1.257	0.11671
1.258	0.02195	1.258	0.11692
1.259	0.02222	1.259	0.11716
1.26	0.02249	1.26	0.11743
1.261	0.02274	1.261	0.1177
1.262	0.02294	1.262	0.11796
1.263	0.02307	1.263	0.1182
1.264	0.02311	1.264	0.1184
1.265	0.02307	1.265	0.11856
1.266	0.02295	1.266	0.11866
1.267	0.02277	1.267	0.11871
1.268	0.02254	1.268	0.11872
1.269	0.0223	1.269	0.1187
1.27	0.02206	1.27	0.11865
1.271	0.02183	1.271	0.1186
1.272	0.02166	1.272	0.11857
1.273	0.02156	1.273	0.11856
1.274	0.02154	1.274	0.11859
1.275	0.02161	1.275	0.11867
1.276	0.02176	1.276	0.1188
1.277	0.02197	1.277	0.11899
1.278	0.02223	1.278	0.11921
1.279	0.02251	1.279	0.11947
1.28	0.0228	1.28	0.11974
1.281	0.02306	1.281	0.12001
1.282	0.02327	1.282	0.12027
1.283	0.02341	1.283	0.1205
1.284	0.02347	1.284	0.12069
1.285	0.02344	1.285	0.12082
1.286	0.02334	1.286	0.12091
1.287	0.02318	1.287	0.12094
1.288	0.02297	1.288	0.12093
1.289	0.02274	1.289	0.12089
1.29	0.02251	1.29	0.12084
1.291	0.0223	1.291	0.12079
1.292	0.02214	1.292	0.12076
1.293	0.02205	1.293	0.12076
1.294	0.02204	1.294	0.1208
1.295	0.02212	1.295	0.12089
1.296	0.02228	1.296	0.12103
1.297	0.02251	1.297	0.12122
1.298	0.02278	1.298	0.12145
1.299	0.02307	1.299	0.12171
1.3	0.02336	1.3	0.12199
1.301	0.02363	1.301	0.12227
1.302	0.02383	1.302	0.12253
1.303	0.02395	1.303	0.12276
1.304	0.02399	1.304	0.12295
1.305	0.02394	1.305	0.12309
1.306	0.02381	1.306	0.12318
1.307	0.02361	1.307	0.12322
1.308	0.02338	1.308	0.12322
1.309	0.02312	1.309	0.12319
1.31	0.02287	1.31	0.12315
1.311	0.02264	1.311	0.1231
1.312	0.02247	1.312	0.12307
1.313	0.02236	1.313	0.12307
1.314	0.02234	1.314	0.12311
1.315	0.0224	1.315	0.1232
1.316	0.02254	1.316	0.12334
1.317	0.02275	1.317	0.12353
1.318	0.023	1.318	0.12376
1.319	0.02328	1.319	0.12401
1.32	0.02356	1.32	0.12428
1.321	0.02382	1.321	0.12455
1.322	0.02402	1.322	0.1248
1.323	0.02414	1.323	0.12501
1.324	0.02418	1.324	0.12518
1.325	0.02413	1.325	0.12531
1.326	0.02401	1.326	0.12538
1.327	0.02383	1.327	0.12539
1.328	0.0236	1.328	0.12537
1.329	0.02336	1.329	0.12532
1.33	0.02312	1.33	0.12525
1.331	0.0229	1.331	0.12519
1.332	0.02274	1.332	0.12514
1.333	0.02264	1.333	0.12512
1.334	0.02264	1.334	0.12513
1.335	0.02271	1.335	0.12519
1.336	0.02286	1.336	0.12529
1.337	0.02308	1.337	0.12545
1.338	0.02334	1.338	0.12565
1.339	0.02362	1.339	0.12588
1.34	0.0239	1.34	0.12612
1.341	0.02415	1.341	0.12637
1.342	0.02434	1.342	0.1266
1.343	0.02446	1.343	0.1268
1.344	0.02449	1.344	0.12696
1.345	0.02444	1.345	0.12708
1.346	0.02431	1.346	0.12714
1.347	0.02412	1.347	0.12715
1.348	0.0239	1.348	0.12712
1.349	0.02365	1.349	0.12705
1.35	0.0234	1.35	0.12698
1.351	0.02318	1.351	0.1269
1.352	0.02301	1.352	0.12684
1.353	0.02291	1.353	0.12682
1.354	0.02289	1.354	0.12683
1.355	0.02296	1.355	0.12689
1.356	0.02311	1.356	0.127
1.357	0.02332	1.357	0.12717
1.358	0.02359	1.358	0.12737
1.359	0.02387	1.359	0.1276
1.36	0.02415	1.36	0.12785
1.361	0.02441	1.361	0.12809
1.362	0.0246	1.362	0.12833
1.363	0.02472	1.363	0.12853
1.364	0.02475	1.364	0.12869
1.365	0.0247	1.365	0.12881
1.366	0.02458	1.366	0.12887
1.367	0.02439	1.367	0.12888
1.368	0.02416	1.368	0.12886
1.369	0.02391	1.369	0.1288
1.37	0.02366	1.37	0.12873
1.371	0.02344	1.371	0.12865
1.372	0.02326	1.372	0.12859
1.373	0.02316	1.373	0.12857
1.374	0.02314	1.374	0.12858
1.375	0.0232	1.375	0.12864
1.376	0.02335	1.376	0.12875
1.377	0.02355	1.377	0.12891
1.378	0.02381	1.378	0.12911
1.379	0.02409	1.379	0.12935
1.38	0.02437	1.38	0.1296
1.381	0.02461	1.381	0.12985
1.382	0.0248	1.382	0.13009
1.383	0.02491	1.383	0.1303
1.384	0.02493	1.384	0.13046
1.385	0.02487	1.385	0.13058
1.386	0.02474	1.386	0.13065
1.387	0.02454	1.387	0.13067
1.388	0.0243	1.388	0.13065
1.389	0.02405	1.389	0.1306
1.39	0.0238	1.39	0.13054
1.391	0.02358	1.391	0.13048
1.392	0.02342	1.392	0.13043
1.393	0.02333	1.393	0.13042
1.394	0.02331	1.394	0.13045
1.395	0.02338	1.395	0.13053
1.396	0.02353	1.396	0.13067
1.397	0.02374	1.397	0.13086
1.398	0.024	1.398	0.13109
1.399	0.02427	1.399	0.13135
1.4	0.02455	1.4	0.13163
1.401	0.0248	1.401	0.1319
1.402	0.025	1.402	0.13215
1.403	0.02513	1.403	0.13237
1.404	0.02517	1.404	0.13254
1.405	0.02512	1.405	0.13266
1.406	0.02501	1.406	0.13273
1.407	0.02483	1.407	0.13276
1.408	0.02462	1.408	0.13275
1.409	0.02439	1.409	0.1327
1.41	0.02416	1.41	0.13265
1.411	0.02396	1.411	0.13259
1.412	0.02383	1.412	0.13254
1.413	0.02376	1.413	0.13253
1.414	0.02379	1.414	0.13255
1.415	0.02389	1.415	0.13262
1.416	0.02408	1.416	0.13275
1.417	0.02434	1.417	0.13292
1.418	0.02464	1.418	0.13314
1.419	0.02495	1.419	0.13338
1.42	0.02527	1.42	0.13364
1.421	0.02555	1.421	0.1339
1.422	0.02577	1.422	0.13414
1.423	0.02592	1.423	0.13434
1.424	0.02598	1.424	0.1345
1.425	0.02595	1.425	0.1346
1.426	0.02585	1.426	0.13466
1.427	0.02568	1.427	0.13467
1.428	0.02547	1.428	0.13465
1.429	0.02524	1.429	0.13459
1.43	0.02501	1.43	0.13453
1.431	0.0248	1.431	0.13446
1.432	0.02465	1.432	0.13441
1.433	0.02457	1.433	0.1344
1.434	0.02457	1.434	0.13442
1.435	0.02465	1.435	0.13451
1.436	0.0248	1.436	0.13464
1.437	0.02502	1.437	0.13483
1.438	0.02528	1.438	0.13507
1.439	0.02557	1.439	0.13533
1.44	0.02585	1.44	0.1356
1.441	0.02611	1.441	0.13588
1.442	0.02631	1.442	0.13614
1.443	0.02643	1.443	0.13636
1.444	0.02647	1.444	0.13655
1.445	0.02643	1.445	0.13668
1.446	0.0263	1.446	0.13676
1.447	0.0261	1.447	0.1368
1.448	0.02587	1.448	0.13679
1.449	0.02562	1.449	0.13676
1.45	0.02536	1.45	0.13671
1.451	0.02514	1.451	0.13665
1.452	0.02498	1.452	0.13662
1.453	0.02489	1.453	0.13661
1.454	0.0249	1.454	0.13664
1.455	0.02498	1.455	0.13672
1.456	0.02514	1.456	0.13686
1.457	0.02536	1.457	0.13704
1.458	0.02562	1.458	0.13727
1.459	0.0259	1.459	0.13752
1.46	0.02618	1.46	0.13779
1.461	0.02642	1.461	0.13806
1.462	0.0266	1.462	0.13831
1.463	0.02671	1.463	0.13853
1.464	0.02672	1.464	0.13871
1.465	0.02665	1.465	0.13884
1.466	0.02651	1.466	0.13892
1.467	0.0263	1.467	0.13895
1.468	0.02604	1.468	0.13894
1.469	0.02577	1.469	0.13889
1.47	0.0255	1.47	0.13884
1.471	0.02527	1.471	0.13878
1.472	0.02509	1.472	0.13875
1.473	0.02499	1.473	0.13875
1.474	0.02498	1.474	0.1388
1.475	0.02505	1.475	0.13889
1.476	0.02521	1.476	0.13904
1.477	0.02544	1.477	0.13923
1.478	0.0257	1.478	0.13947
1.479	0.02599	1.479	0.13973
1.48	0.02627	1.48	0.14
1.481	0.02653	1.481	0.14027
1.482	0.02672	1.482	0.14052
1.483	0.02684	1.483	0.14073
1.484	0.02687	1.484	0.14089
1.485	0.02681	1.485	0.14101
1.486	0.02667	1.486	0.14108
1.487	0.02647	1.487	0.1411
1.488	0.02623	1.488	0.14108
1.489	0.02597	1.489	0.14103
1.49	0.02571	1.49	0.14097
1.491	0.02548	1.491	0.14091
1.492	0.02531	1.492	0.14087
1.493	0.02522	1.493	0.14086
1.494	0.02521	1.494	0.1409
1.495	0.02529	1.495	0.14098
1.496	0.02545	1.496	0.14112
1.497	0.02568	1.497	0.1413
1.498	0.02594	1.498	0.14153
1.499	0.02623	1.499	0.14178
1.5	0.02651	1.5	0.14204
1.501	0.02676	1.501	0.1423
1.502	0.02694	1.502	0.14254
1.503	0.02705	1.503	0.14275
1.504	0.02708	1.504	0.14292
1.505	0.02701	1.505	0.14303
1.506	0.02688	1.506	0.14309
1.507	0.02668	1.507	0.1431
1.508	0.02645	1.508	0.14307
1.509	0.0262	1.509	0.14301
1.51	0.02596	1.51	0.14293
1.511	0.02574	1.511	0.14286
1.512	0.02557	1.512	0.1428
1.513	0.02548	1.513	0.14277
1.514	0.02547	1.514	0.14279
1.515	0.02555	1.515	0.14287
1.516	0.0257	1.516	0.14299
1.517	0.02591	1.517	0.14317
1.518	0.02617	1.518	0.14338
1.519	0.02644	1.519	0.14362
1.52	0.02671	1.52	0.14388
1.521	0.02695	1.521	0.14413
1.522	0.02713	1.522	0.14437
1.523	0.02723	1.523	0.14458
1.524	0.02724	1.524	0.14475
1.525	0.02717	1.525	0.14487
1.526	0.02703	1.526	0.14494
1.527	0.02682	1.527	0.14497
1.528	0.02657	1.528	0.14495
1.529	0.02631	1.529	0.1449
1.53	0.02604	1.53	0.14484
1.531	0.02581	1.531	0.14478
1.532	0.02564	1.532	0.14474
1.533	0.02553	1.533	0.14473
1.534	0.02552	1.534	0.14477
1.535	0.02559	1.535	0.14486
1.536	0.02574	1.536	0.14499
1.537	0.02596	1.537	0.14517
1.538	0.02622	1.538	0.14539
1.539	0.02649	1.539	0.14563
1.54	0.02676	1.54	0.14589
1.541	0.027	1.541	0.14615
1.542	0.02718	1.542	0.14638
1.543	0.02728	1.543	0.14658
1.544	0.0273	1.544	0.14674
1.545	0.02723	1.545	0.14685
1.546	0.02708	1.546	0.14691
1.547	0.02687	1.547	0.14692
1.548	0.02663	1.548	0.1469
1.549	0.02637	1.549	0.14685
1.55	0.02611	1.55	0.14679
1.551	0.02589	1.551	0.14674
1.552	0.02572	1.552	0.1467
1.553	0.02563	1.553	0.1467
1.554	0.02562	1.554	0.14675
1.555	0.02569	1.555	0.14685
1.556	0.02585	1.556	0.147
1.557	0.02606	1.557	0.14719
1.558	0.02632	1.558	0.14744
1.559	0.02659	1.559	0.1477
1.56	0.02686	1.56	0.14798
1.561	0.02709	1.561	0.14826
1.562	0.02726	1.562	0.14852
1.563	0.02735	1.563	0.14873
1.564	0.02735	1.564	0.14891
1.565	0.02726	1.565	0.14903
1.566	0.0271	1.566	0.1491
1.567	0.02687	1.567	0.14912
1.568	0.02661	1.568	0.14911
1.569	0.02633	1.569	0.14907
1.57	0.02606	1.57	0.14902
1.571	0.02581	1.571	0.14896
1.572	0.02563	1.572	0.14893
1.573	0.02552	1.573	0.14892
1.574	0.0255	1.574	0.14896
1.575	0.02556	1.575	0.14905
1.576	0.02571	1.576	0.14919
1.577	0.02592	1.577	0.14937
1.578	0.02617	1.578	0.1496
1.579	0.02645	1.579	0.14984
1.58	0.02672	1.58	0.1501
1.581	0.02696	1.581	0.15036
1.582	0.02714	1.582	0.15059
1.583	0.02724	1.583	0.15079
1.584	0.02726	1.584	0.15095
1.585	0.02719	1.585	0.15105
1.586	0.02705	1.586	0.15111
1.587	0.02685	1.587	0.15111
1.588	0.0266	1.588	0.15108
1.589	0.02635	1.589	0.15103
1.59	0.02609	1.59	0.15096
1.591	0.02587	1.591	0.1509
1.592	0.02571	1.592	0.15085
1.593	0.02562	1.593	0.15085
1.594	0.02562	1.594	0.15088
1.595	0.02569	1.595	0.15097
1.596	0.02585	1.596	0.1511
1.597	0.02607	1.597	0.15128
1.598	0.02634	1.598	0.1515
1.599	0.02663	1.599	0.15174
1.6	0.02691	1.6	0.152
1.601	0.02716	1.601	0.15225
1.602	0.02735	1.602	0.15249
1.603	0.02747	1.603	0.15269
1.604	0.0275	1.604	0.15285
1.605	0.02744	1.605	0.15296
1.606	0.02731	1.606	0.15302
1.607	0.02712	1.607	0.15304
1.608	0.02689	1.608	0.15301
1.609	0.02664	1.609	0.15296
1.61	0.02639	1.61	0.15289
1.611	0.02617	1.611	0.15283
1.612	0.02602	1.612	0.1528
1.613	0.02593	1.613	0.15279
1.614	0.02593	1.614	0.15283
1.615	0.02602	1.615	0.15291
1.616	0.02617	1.616	0.15305
1.617	0.02639	1.617	0.15323
1.618	0.02664	1.618	0.15345
1.619	0.02692	1.619	0.15369
1.62	0.02718	1.62	0.15394
1.621	0.02742	1.621	0.15419
1.622	0.02759	1.622	0.15441
1.623	0.02768	1.623	0.1546
1.624	0.02769	1.624	0.15474
1.625	0.02761	1.625	0.15484
1.626	0.02745	1.626	0.15489
1.627	0.02723	1.627	0.1549
1.628	0.02698	1.628	0.15487
1.629	0.02671	1.629	0.15482
1.63	0.02645	1.63	0.15475
1.631	0.02622	1.631	0.15469
1.632	0.02605	1.632	0.15465
1.633	0.02595	1.633	0.15463
1.634	0.02594	1.634	0.15467
1.635	0.02601	1.635	0.15475
1.636	0.02616	1.636	0.15489
1.637	0.02637	1.637	0.15508
1.638	0.02662	1.638	0.1553
1.639	0.02688	1.639	0.15555
1.64	0.02715	1.64	0.1558
1.641	0.02738	1.641	0.15605
1.642	0.02756	1.642	0.15629
1.643	0.02765	1.643	0.15649
1.644	0.02767	1.644	0.15664
1.645	0.0276	1.645	0.15675
1.646	0.02745	1.646	0.15682
1.647	0.02725	1.647	0.15683
1.648	0.02701	1.648	0.15681
1.649	0.02675	1.649	0.15677
1.65	0.02651	1.65	0.15672
1.651	0.0263	1.651	0.15668
1.652	0.02615	1.652	0.15665
1.653	0.02608	1.653	0.15666
1.654	0.02609	1.654	0.15671
1.655	0.0262	1.655	0.15682
1.656	0.02638	1.656	0.15697
1.657	0.02663	1.657	0.15718
1.658	0.02692	1.658	0.15743
1.659	0.02722	1.659	0.15771
1.66	0.02752	1.66	0.15799
1.661	0.02779	1.661	0.15828
1.662	0.02799	1.662	0.15854
1.663	0.02812	1.663	0.15876
1.664	0.02816	1.664	0.15894
1.665	0.02812	1.665	0.15907
1.666	0.02801	1.666	0.15913
1.667	0.02785	1.667	0.15915
1.668	0.02764	1.668	0.15913
1.669	0.02742	1.669	0.15908
1.67	0.0272	1.67	0.15902
1.671	0.02701	1.671	0.15896
1.672	0.02688	1.672	0.15892
1.673	0.02683	1.673	0.15891
1.674	0.02686	1.674	0.15895
1.675	0.02698	1.675	0.15903
1.676	0.02717	1.676	0.15917
1.677	0.02743	1.677	0.15934
1.678	0.02773	1.678	0.15956
1.679	0.02803	1.679	0.15979
1.68	0.02833	1.68	0.16004
1.681	0.02859	1.681	0.16027
1.682	0.02879	1.682	0.16049
1.683	0.0289	1.683	0.16067
1.684	0.02893	1.684	0.16081
1.685	0.02887	1.685	0.16089
1.686	0.02873	1.686	0.16093
1.687	0.02854	1.687	0.16091
1.688	0.0283	1.688	0.16086
1.689	0.02805	1.689	0.16079
1.69	0.02781	1.69	0.1607
1.691	0.0276	1.691	0.16062
1.692	0.02746	1.692	0.16056
1.693	0.02739	1.693	0.16052
1.694	0.02741	1.694	0.16054
1.695	0.02751	1.695	0.16061
1.696	0.02769	1.696	0.16073
1.697	0.02793	1.697	0.1609
1.698	0.02821	1.698	0.1611
1.699	0.02851	1.699	0.16134
1.7	0.02879	1.7	0.16158
1.701	0.02904	1.701	0.16183
1.702	0.02923	1.702	0.16205
1.703	0.02933	1.703	0.16223
1.704	0.02934	1.704	0.16237
1.705	0.02927	1.705	0.16245
1.706	0.02912	1.706	0.16249
1.707	0.02892	1.707	0.16248
1.708	0.02868	1.708	0.16243
1.709	0.02842	1.709	0.16236
1.71	0.02818	1.71	0.16228
1.711	0.02798	1.711	0.16221
1.712	0.02783	1.712	0.16216
1.713	0.02777	1.713	0.16214
1.714	0.0278	1.714	0.16218
1.715	0.02791	1.715	0.16227
1.716	0.0281	1.716	0.16241
1.717	0.02835	1.717	0.16259
1.718	0.02864	1.718	0.16282
1.719	0.02894	1.719	0.16307
1.72	0.02924	1.72	0.16332
1.721	0.0295	1.721	0.16358
1.722	0.0297	1.722	0.16381
1.723	0.02982	1.723	0.164
1.724	0.02986	1.724	0.16415
1.725	0.02981	1.725	0.16425
1.726	0.02969	1.726	0.16431
1.727	0.0295	1.727	0.16431
1.728	0.02928	1.728	0.16428
1.729	0.02904	1.729	0.16423
1.73	0.0288	1.73	0.16417
1.731	0.0286	1.731	0.16411
1.732	0.02846	1.732	0.16407
1.733	0.02839	1.733	0.16408
1.734	0.0284	1.734	0.16412
1.735	0.02849	1.735	0.16422
1.736	0.02867	1.736	0.16436
1.737	0.0289	1.737	0.16456
1.738	0.02917	1.738	0.1648
1.739	0.02945	1.739	0.16506
1.74	0.02972	1.74	0.16534
1.741	0.02996	1.741	0.16561
1.742	0.03013	1.742	0.16586
1.743	0.03022	1.743	0.16608
1.744	0.03023	1.744	0.16625
1.745	0.03015	1.745	0.16638
1.746	0.03001	1.746	0.16644
1.747	0.0298	1.747	0.16646
1.748	0.02956	1.748	0.16645
1.749	0.0293	1.749	0.16641
1.75	0.02905	1.75	0.16636
1.751	0.02884	1.751	0.16631
1.752	0.0287	1.752	0.16629
1.753	0.02863	1.753	0.16629
1.754	0.02866	1.754	0.16635
1.755	0.02876	1.755	0.16645
1.756	0.02895	1.756	0.16661
1.757	0.02919	1.757	0.16681
1.758	0.02947	1.758	0.16705
1.759	0.02977	1.759	0.16731
1.76	0.03005	1.76	0.16759
1.761	0.0303	1.761	0.16785
1.762	0.03047	1.762	0.1681
1.763	0.03056	1.763	0.1683
1.764	0.03057	1.764	0.16845
1.765	0.03048	1.765	0.16855
1.766	0.03032	1.766	0.1686
1.767	0.0301	1.767	0.1686
1.768	0.02985	1.768	0.16857
1.769	0.02957	1.769	0.16852
1.77	0.02931	1.77	0.16847
1.771	0.02908	1.771	0.16842
1.772	0.02892	1.772	0.16839
1.773	0.02883	1.773	0.1684
1.774	0.02883	1.774	0.16845
1.775	0.02891	1.775	0.16855
1.776	0.02907	1.776	0.1687
1.777	0.02929	1.777	0.16889
1.778	0.02955	1.778	0.16912
1.779	0.02982	1.779	0.16937
1.78	0.03008	1.78	0.16963
1.781	0.0303	1.781	0.16988
1.782	0.03046	1.782	0.17011
1.783	0.03054	1.783	0.1703
1.784	0.03054	1.784	0.17044
1.785	0.03045	1.785	0.17052
1.786	0.03027	1.786	0.17056
1.787	0.03004	1.787	0.17055
1.788	0.02979	1.788	0.1705
1.789	0.02952	1.789	0.17043
1.79	0.02926	1.79	0.17035
1.791	0.02904	1.791	0.17027
1.792	0.02888	1.792	0.17021
1.793	0.02879	1.793	0.1702
1.794	0.0288	1.794	0.17023
1.795	0.02888	1.795	0.17031
1.796	0.02904	1.796	0.17044
1.797	0.02927	1.797	0.17062
1.798	0.02953	1.798	0.17084
1.799	0.02981	1.799	0.17108
1.8	0.03008	1.8	0.17133
1.801	0.0303	1.801	0.17157
1.802	0.03047	1.802	0.17179
1.803	0.03056	1.803	0.17198
1.804	0.03055	1.804	0.17211
1.805	0.03047	1.805	0.17219
1.806	0.0303	1.806	0.17223
1.807	0.03009	1.807	0.17222
1.808	0.02983	1.808	0.17217
1.809	0.02956	1.809	0.17211
1.81	0.0293	1.81	0.17204
1.811	0.02908	1.811	0.17197
1.812	0.02892	1.812	0.17193
1.813	0.02884	1.813	0.17192
1.814	0.02884	1.814	0.17196
1.815	0.02892	1.815	0.17204
1.816	0.02908	1.816	0.17217
1.817	0.02931	1.817	0.17236
1.818	0.02957	1.818	0.17259
1.819	0.02984	1.819	0.17284
1.82	0.03011	1.82	0.17311
1.821	0.03033	1.821	0.17337
1.822	0.03048	1.822	0.17362
1.823	0.03056	1.823	0.17383
1.824	0.03055	1.824	0.17398
1.825	0.03046	1.825	0.17409
1.826	0.0303	1.826	0.17414
1.827	0.03009	1.827	0.17416
1.828	0.02984	1.828	0.17413
1.829	0.02958	1.829	0.17409
1.83	0.02933	1.83	0.17403
1.831	0.02912	1.831	0.17398
1.832	0.02897	1.832	0.17395
1.833	0.0289	1.833	0.17396
1.834	0.02891	1.834	0.17401
1.835	0.029	1.835	0.17411
1.836	0.02917	1.836	0.17426
1.837	0.02939	1.837	0.17446
1.838	0.02965	1.838	0.1747
1.839	0.02993	1.839	0.17496
1.84	0.03019	1.84	0.17524
1.841	0.03043	1.841	0.17551
1.842	0.03059	1.842	0.17576
1.843	0.03068	1.843	0.17598
1.844	0.03068	1.844	0.17616
1.845	0.03059	1.845	0.17628
1.846	0.03043	1.846	0.17635
1.847	0.03022	1.847	0.17638
1.848	0.02997	1.848	0.17638
1.849	0.02972	1.849	0.17635
1.85	0.02947	1.85	0.17631
1.851	0.02927	1.851	0.17628
1.852	0.02913	1.852	0.17628
1.853	0.02907	1.853	0.17631
1.854	0.0291	1.854	0.17639
1.855	0.02921	1.855	0.17651
1.856	0.02941	1.856	0.17669
1.857	0.02966	1.857	0.17691
1.858	0.02995	1.858	0.17718
1.859	0.03025	1.859	0.17747
1.86	0.03054	1.86	0.17776
1.861	0.03078	1.861	0.17805
1.862	0.03096	1.862	0.17832
1.863	0.03105	1.863	0.17854
1.864	0.03106	1.864	0.17872
1.865	0.03098	1.865	0.17884
1.866	0.03084	1.866	0.17891
1.867	0.03065	1.867	0.17893
1.868	0.03043	1.868	0.17891
1.869	0.0302	1.869	0.17887
1.87	0.02998	1.87	0.17882
1.871	0.02979	1.871	0.17878
1.872	0.02967	1.872	0.17877
1.873	0.02962	1.873	0.17878
1.874	0.02966	1.874	0.17885
1.875	0.02978	1.875	0.17897
1.876	0.02997	1.876	0.17913
1.877	0.03023	1.877	0.17934
1.878	0.03052	1.878	0.17958
1.879	0.03082	1.879	0.17985
1.88	0.03111	1.88	0.18012
1.881	0.03136	1.881	0.18038
1.882	0.03154	1.882	0.18062
1.883	0.03165	1.883	0.18082
1.884	0.03167	1.884	0.18097
1.885	0.0316	1.885	0.18107
1.886	0.03145	1.886	0.18112
1.887	0.03125	1.887	0.18112
1.888	0.03102	1.888	0.18109
1.889	0.03078	1.889	0.18104
1.89	0.03054	1.89	0.18097
1.891	0.03035	1.891	0.18091
1.892	0.03021	1.892	0.18088
1.893	0.03015	1.893	0.18088
1.894	0.03018	1.894	0.18093
1.895	0.0303	1.895	0.18102
1.896	0.03048	1.896	0.18117
1.897	0.03073	1.897	0.18135
1.898	0.03101	1.898	0.18158
1.899	0.0313	1.899	0.18182
1.9	0.03158	1.9	0.18206
1.901	0.03182	1.901	0.1823
1.902	0.03199	1.902	0.18251
1.903	0.03207	1.903	0.18269
1.904	0.03207	1.904	0.18282
1.905	0.03198	1.905	0.1829
1.906	0.03182	1.906	0.18292
1.907	0.03161	1.907	0.1829
1.908	0.03137	1.908	0.18284
1.909	0.03112	1.909	0.18277
1.91	0.03089	1.91	0.18268
1.911	0.03069	1.911	0.1826
1.912	0.03056	1.912	0.18255
1.913	0.0305	1.913	0.18253
1.914	0.03052	1.914	0.18256
1.915	0.03063	1.915	0.18265
1.916	0.03081	1.916	0.18279
1.917	0.03106	1.917	0.18297
1.918	0.03135	1.918	0.18318
1.919	0.03164	1.919	0.18342
1.92	0.03193	1.92	0.18366
1.921	0.03216	1.921	0.1839
1.922	0.03233	1.922	0.18411
1.923	0.03242	1.923	0.18428
1.924	0.03242	1.924	0.1844
1.925	0.03233	1.925	0.18447
1.926	0.03217	1.926	0.18449
1.927	0.03195	1.927	0.18446
1.928	0.0317	1.928	0.18441
1.929	0.03144	1.929	0.18433
1.93	0.03119	1.93	0.18424
1.931	0.03098	1.931	0.18416
1.932	0.03083	1.932	0.18411
1.933	0.03076	1.933	0.1841
1.934	0.03077	1.934	0.18413
1.935	0.03088	1.935	0.18422
1.936	0.03106	1.936	0.18436
1.937	0.03131	1.937	0.18455
1.938	0.03159	1.938	0.18477
1.939	0.03189	1.939	0.18501
1.94	0.03218	1.94	0.18525
1.941	0.03242	1.941	0.18549
1.942	0.0326	1.942	0.1857
1.943	0.03269	1.943	0.18588
1.944	0.03269	1.944	0.18601
1.945	0.0326	1.945	0.18608
1.946	0.03244	1.946	0.18611
1.947	0.03223	1.947	0.18609
1.948	0.03198	1.948	0.18602
1.949	0.03172	1.949	0.18594
1.95	0.03147	1.95	0.18585
1.951	0.03126	1.951	0.18578
1.952	0.03112	1.952	0.18573
1.953	0.03106	1.953	0.18573
1.954	0.03108	1.954	0.18577
1.955	0.03119	1.955	0.18587
1.956	0.03138	1.956	0.18601
1.957	0.03162	1.957	0.18621
1.958	0.03189	1.958	0.18644
1.959	0.03217	1.959	0.1867
1.96	0.03244	1.96	0.18696
1.961	0.03266	1.961	0.18721
1.962	0.03282	1.962	0.18743
1.963	0.03289	1.963	0.18762
1.964	0.03288	1.964	0.18775
1.965	0.03279	1.965	0.18784
1.966	0.03262	1.966	0.18787
1.967	0.0324	1.967	0.18786
1.968	0.03215	1.968	0.18782
1.969	0.03189	1.969	0.18775
1.97	0.03164	1.97	0.18768
1.971	0.03143	1.971	0.18762
1.972	0.03129	1.972	0.18759
1.973	0.03123	1.973	0.18759
1.974	0.03125	1.974	0.18765
1.975	0.03136	1.975	0.18775
1.976	0.03154	1.976	0.1879
1.977	0.03178	1.977	0.1881
1.978	0.03206	1.978	0.18833
1.979	0.03234	1.979	0.18859
1.98	0.0326	1.98	0.18885
1.981	0.03282	1.981	0.18911
1.982	0.03297	1.982	0.18933
1.983	0.03304	1.983	0.18953
1.984	0.03302	1.984	0.18967
1.985	0.03292	1.985	0.18976
1.986	0.03275	1.986	0.18981
1.987	0.03253	1.987	0.18981
1.988	0.03228	1.988	0.18978
1.989	0.03202	1.989	0.18973
1.99	0.03177	1.99	0.18967
1.991	0.03157	1.991	0.18962
1.992	0.03143	1.992	0.18961
1.993	0.03138	1.993	0.18963
1.994	0.03141	1.994	0.1897
1.995	0.03152	1.995	0.18982
1.996	0.0317	1.996	0.19
1.997	0.03194	1.997	0.19021
[truncated: 98,003 more rows]

## Sheet: Fig. 3f
Bactericidal rate (%)
S. aureus				E. coli
BET unenergized	BET no-Ag NPs	BET	H2O2	BET unenergized	BET no-Ag NPs	BET	H2O2
2.15	24.5	75.6	74.2	1.25	15.6	75.6	89.1
3.42	26.8	72.3	81.6	2.16	17.5	83.2	81.5
1.65	23.7	79.2	71.3	3.68	19.8	79.5	84.6

## Sheet: Fig. 3g
ROS fluorescence density (%)
S. aureus				E. coli
BET unenergized	BET no-Ag NPs	BET	H2O2	BET unenergized	BET no-Ag NPs	BET	H2O2
16.1	22.4	36.8	28.8	21.4	24.4	41.3	42.6
14.3	21.4	31.5	34.5	18.5	22.8	44.5	46.8
13.2	25.8	33.9	30.8	17.4	27.3	40.6	43.9

## Sheet: Fig. 4d
E-field strength (V/mm)	ΔF/F (%)
0	0	1.15	-1.2
0.3	0	1.02	-1.02
0.5	0	1.2	-1.2
0.7	0	0.75	-0.75
0.75	32.4	30.2	34.6
0.8	34.8	30.5	36.1
0.9	35.3	38.6	33.2
1	39.3	40.6	37.2
1.2	49.5	50.2	46.1
1.4	56.5	58.2	52.1

[truncated: 67 more sheets: Fig. 4f and g, Fig. 5d, Fig. 5e, Fig. 5g, Fig. 5h, Fig. 5i, Fig. S1b, Fig. S2a, Fig. S2b, Fig. S2c, Fig. S2d, Fig. S4a, Fig. S4b, Fig. S4c, Fig. S4d, Fig. S4e, Fig. S4f, Fig. S5b, Fig. S6b, Fig. S7b …]
